# Supplementary material for: Sorghum-peanut intercropping under salt stress mediates rhizosphere microbial community shaping in sorghum by affecting soil sugar metabolism pathways
Source: Front Microbiol. 2025 May 1;16:1589415. doi: 10.3389/fmicb.2025.1589415 (PMC12078205; doi:10.3389/fmicb.2025.1589415)
Supplement: Supplementary file 2 [file Table_2.xlsx]

## Sheet: Sheet1
Index	Molecular Weight (Da)	Formula	RI	NIST_RI	Compounds	Class I	CAS	Match factor	NIS-1	NIS-2	NIS-3	NIS-4	NIS-5	NIS-6	NSS-1	NSS-2	NSS-3	NSS-4	NSS-5	NSS-6	SIS-1	SIS-2	SIS-3	SIS-4	SIS-5	SIS-6	SSS-1	SSS-2	SSS-3	SSS-4	SSS-5	SSS-6	cpd_ID	kegg_map
TMS_IS_08	157.11	13C5H12O5	1709.98	1700	Ribitol-13C5	carbohydrate	CMS-N0382	88.83	415564	450972	471507	449077	446167	449122	410314	402884	389925	420465	454594	450459	478587	444447	442766	435775	441046	492857	421749	410831	433589	450057	507251	401634	--	--
S_TMSMW0220	483.405	C30H52F3N	2396.35	2977	3-Trifluoromethylbenzylamine, N,N-diundecyl	Others	1000310-29-9	51.93	162762	222876	212556	212732	218595	217515	202222	224726	212143	220856	244866	227312	33335.7	300181	229931	206686	231512	273139	310113	288306	273047	232387	237445	232580	--	--
S_TMSMW0790	426.17	C17H30O12	2724.34	2853	4-(2-Methylbutanoyl)Sucrose	Carbohydrate	122706131	92.44	1.68406e+07	1.7868e+07	2.00276e+07	2.00065e+07	1.9046e+07	1.71824e+07	1.98285e+07	1.99214e+07	2.02968e+07	2.11256e+07	2.06684e+07	2.11702e+07	1.68239e+07	1.6778e+07	1.66067e+07	1.56783e+07	1.51258e+07	1.65196e+07	1.84074e+07	1.90404e+07	1.81108e+07	1.71575e+07	1.72712e+07	1.7648e+07	--	--
S_TMSMW0747	415.256	C25H39NP2	2712.55	2851	[2-(6-methyl-2-pyridyl)ethyl](phenyl)-[3-(di-t-butylphosphino)propyl]-Phosphine	Heterocyclic compound	1000163-56-9	50.22	12968.9	22857.7	26350.5	24601.9	17798.5	18716.7	19204.8	21193.4	25586.3	23826.9	28234.9	26721.4	54464.3	28788	29253.5	20874.3	19697.7	25437.5	26223.9	30382.8	24113.5	22778.7	23561.4	20884.8	--	--
S_TMSMW0310	414.386	C29H50O	3342.28	3344	.beta.-Sitosterol	Alcohol	83-46-5	74.94	24754.7	18229.9	29436.5	23733.8	29121.3	21719.9	28783.4	26314.2	22062.5	27136.2	30369	27424.7	15561.7	17610.4	23054.8	21606.6	19728.7	16105.6	25082.4	23421.7	19257	20723.3	26500.7	19645.8	C01753	ko00100,ko01100,ko01110
S_TMSMW0490	412.371	C29H48O	3276.65	3274	Stigmasterol 2	Alcohol	83-48-7	78.47	18491.4	14189.4	25100.3	19937.8	22856.6	16946	15959.3	17688.6	16827.6	18727.3	20336	23995.4	21566	29420	21655.3	23154	24517.2	18812.2	26114.1	31182	24059.9	24046.7	26519.1	17153.6	C05442	ko00100,ko01100,ko01110
S_TMSMW0738	408.225	C20H41I	2331.24	2519	1-iodo-Eicosane	Others	1000406-31-8	80.72	42489.4	46817.1	42837.3	43116.9	50002.9	49318.8	54618.8	45911.5	48289.2	52542.2	50610	52287.3	50137.1	70457.5	58818.8	58129.3	74570.7	61789.9	73437.6	68288.5	70576.3	60826.1	61614.9	54409.4	--	--
S_TMSMW0496	390.277	C24H38O4	2535.22	2459	Phthalic acid, di(oct-3-yl) ester	Lipid	1000377-72-3	51.91	28909.6	20485	31841.9	20295.2	21073.2	35287.9	62663.2	31693.7	46004.4	19177.1	29598.6	70716.6	33412.6	41831.8	18648.8	31804.7	28158.1	20234.7	18564.6	101370	48674.1	16015	19499	26644.1	--	--
S_TMSMW0740	371.244	C21H32F3NO	2206.91	1910	N-trifluoroacetyl-2,4,6-Tri-tert-butyl-N-methylaniline	Amine	1000467-22-0	68.74	835684	887029	762947	823408	767791	882403	759716	829021	904441	894965	1.04784e+06	1.08266e+06	1.01527e+06	1.1136e+06	916820	944925	1.01809e+06	1.08299e+06	1.19284e+06	1.2554e+06	1.17242e+06	930938	1.23076e+06	919444	--	--
S_TMSMW0589	369.194	C22H27NO4	2921.84	2923	6-(4-ethoxyphenyl)-3-methyl-4-oxo-4,5,6,7-tetrahydro-1H-Indole-2-carboxylic acid, isobutyl ester	Heterocyclic compound	1000316-17-3	56.41	67942	88996.3	59395.6	58023.3	69523.5	93945.1	66942.4	54094.9	84140.6	61772.5	60531.1	73658.8	68927.1	85302.4	63561.1	64655	58219.5	71983.1	70844.1	106273	66766.2	47351.7	66366.8	75198.2	--	--
S_TMSMW0234	358.308	C21H42O4	2769.55	2806	Octadecanoic acid, 2,3-dihydroxypropyl Ester	Ester	123-94-4	91.42	6.64504e+06	1.09999e+07	9.43273e+06	1.02354e+07	3.77225e+06	5.47267e+06	1.01807e+07	7.1323e+06	5.78207e+06	7.80107e+06	6.87905e+06	8.68052e+06	7.93796e+06	9.87886e+06	7.20759e+06	7.48578e+06	9.85527e+06	8.81313e+06	6.54012e+06	8.49494e+06	8.41664e+06	8.33873e+06	8.74283e+06	6.98428e+06	--	--
S_TMSMW0829	355.158	C20H28CoN2	2257.92	-	bis(.eta.-5-piperidinylcyclopentadienyl)-Cobalt	Heterocyclic compound	1000162-04-6	54.18	30463.6	32518.7	34557.7	32429	32091.6	45664.9	37824.3	29770.7	35275.1	23773.3	24862.7	44109.7	33532.7	42823.3	17705	30191.9	28976.3	18998.4	35359.3	52880.2	31317.9	23280.3	32069.5	32034.9	--	--
S_TMSMW0742	350.209	C20H30O5	3149.02	3155	Andrographolide	Ester	5508-58-7	61.9	2.65967e+06	2.70127e+06	3.38884e+06	2.87206e+06	2.86476e+06	3.43577e+06	2.2653e+06	2.6482e+06	2.61786e+06	3.37662e+06	3.53015e+06	3.95412e+06	3.26773e+06	3.77563e+06	3.08737e+06	3.5506e+06	3.92775e+06	4.44126e+06	4.19534e+06	4.67733e+06	3.56845e+06	4.46225e+06	5.07583e+06	3.99382e+06	--	--
S_TMSMW0230	342.116	C12H22O11	2616.36	2712	Sucrose	Carbohydrate	57-50-1	94.5	4.0986e+06	4.04497e+06	8.94789e+06	6.56565e+06	5.45914e+06	4.92303e+06	7.7881e+06	5.90379e+06	5.65245e+06	8.40524e+06	7.08242e+06	5.71945e+06	2.52589e+06	4.26074e+06	2.41179e+06	2.26735e+06	2.41505e+06	3.34985e+06	5.56411e+06	7.52952e+06	9.48438e+06	7.92825e+06	5.9358e+06	5.90328e+06	C00089	ko00052,ko00500,ko01100,ko01110,ko02010
S_TMSMW0235	337.334	C22H43NO	2816.45	2819	(Z)-13-Docosenamide	Amine	112-84-5	58.39	3593.46	2506.19	1371.28	6983.29	1788.56	3965.39	2046.69	7666.3	5323.7	2944.48	1136.1	8200.76	2688.31	1710.58	10025.7	2052.69	1534.49	5391.95	196.67	14269	8997.63	846.358	1253.95	3815.7	--	--
S_TMSMW0495	330.277	C19H38O4	2543.24	2558	Hexadecanoic acid, 2-hydroxy-1-(hydroxymethyl)ethyl Ester	Ester	23470-00-0	80.0	57661.6	73512.9	80393.2	78517.5	68316.3	67734.1	85825.4	83936.8	82014	76936	78923.4	109785	77806.6	80510.9	76933.6	66572.9	61340.1	71960.7	103154	90143.8	77654.5	87420.9	89008.9	79405.7	--	--
S_TMSMW0225	330.277	C19H38O4	2577.92	2607	Glycerol 1-palmitate	Ester	542-44-9	81.25	1.33023e+07	1.9833e+07	1.81195e+07	1.882e+07	8.32497e+06	1.20548e+07	2.01635e+07	1.48523e+07	1.10245e+07	1.639e+07	1.36945e+07	1.66406e+07	1.42719e+07	1.8004e+07	1.4608e+07	1.4326e+07	1.93348e+07	1.58834e+07	1.64457e+07	1.56064e+07	1.80467e+07	1.60335e+07	1.85861e+07	1.47219e+07	--	--
S_TMSMW0384	319.324	C22H41N	2497.11	2495	(Z)-Docos-9-enenitrile	Others	1000465-48-0	72.56	6827.88	8628.88	3444.68	12413.8	7153.09	7909.11	7739.94	14303.3	9980.96	5680.61	9443.49	13507.6	8403.97	7325.32	20026.4	4053.41	8987.81	9646.92	11087.3	22249.1	21618.4	12080.5	5102.42	10133.4	--	--
S_TMSMW0383	302.246	C17H34O4	2385.2	2418	Tetradecanoic acid, 2,3-dihydroxypropyl Ester	Ester	589-68-4	76.23	92719.5	153309	130543	157242	58603	87509	170907	124804	81006.9	131951	129793	140954	136986	160393	107094	114591	156740	143006	149374	136399	161519	152338	156066	114902	--	--
S_TMSMW0831	298.168	C18H22N2O2	2488.23	2589	5,6,7,8-tetrahydro-2-amino-4-(3-cyclohexenyl)-7,7-dimethyl-5-oxo-4H-Benzo[b]pyrane-3-carbonitrile	Heterocyclic compound	275360-55-9	56.46	13478.6	22256.3	21524.8	16531.3	15652	21818.9	17475.3	13788.6	21454.6	17161.8	17724.2	21480.5	22884.7	25694.4	26651.7	24018.1	26150.1	19540.2	28318.5	28389.5	18353.1	23159.3	25328.4	12186.5	--	--
S_TMSMW0736	296.344	C21H44	1699.65	2100	Heneicosane	Lipid	629-94-7	90.95	320509	387280	388326	348608	392696	428792	354920	342211	375274	358126	417336	437050	429391	457952	406469	366896	434153	498907	390417	377117	394132	402678	449995	408534	--	--
S_TMSMW0175	296.1	C12H25I	1947.27	1635	1-iodo-Dodecane	Lipid	4292-19-7	77.0	20666.7	21763.4	26379.2	26682.4	25648.9	32752.4	26612	26632	25518.2	32506.8	27520.3	32200.6	31700.2	35782	30675.1	30083.2	35124.5	37361.6	40907.7	42214	33454.5	31288.2	50510.5	30740.7	--	--
S_TMSMW0150	292.208	C15H34OP2	1183.14	-	1-(diisopropylphosphino)-3-(diisopropylphosphinyl)-Propane	Others	1000156-39-0	68.51	758154	604340	619599	601484	687627	659338	720776	650667	644035	556820	666876	739061	711143	544799	681306	698257	631666	824067	635364	560638	714486	748449	608649	593225	--	--
S_TMSMW0628	292.204	C18H28O3	1933.65	1943	methyl 3-(3,5-ditert-butyl-4-hydroxyphenyl)propanoate	Lipid	6386-38-5	77.14	15949.3	13360.2	14425.3	10917.2	17952.8	19969.8	15183.9	16218.2	15546.3	15128.4	18111.2	15328.8	15207.7	18984.1	16243.4	15979.4	21298.5	23904.1	21167.9	20043.2	23040.8	20730	23976.6	15254.3	--	--
S_TMSMW0219	284.272	C18H36O2	2238.66	2246	Octadecanoic Acid	Acid	57-11-4	97.86	3.73447e+06	4.29472e+06	4.41026e+06	4.21503e+06	3.88529e+06	4.53007e+06	3.94474e+06	4.04267e+06	4.1795e+06	4.40096e+06	4.33445e+06	4.91856e+06	4.41124e+06	5.19986e+06	5.05199e+06	4.84632e+06	5.18038e+06	5.35141e+06	6.19289e+06	5.32734e+06	5.88045e+06	5.36227e+06	5.52961e+06	4.90282e+06	C01530	ko00061,ko01040,ko01100
S_TMSMW0764	283.288	C18H37NO	2437.87	2443	Octadecanamide	Amine	124-26-5	86.21	345391	1.52601e+06	1.4575e+06	1.2718e+06	353930	887538	1.0963e+06	776113	827889	792799	640503	673583	889546	1.31163e+06	559235	664407	841034	704829	655683	507811	642807	656578	584166	745771	C13846	--
S_TMSMW0077	282.256	C18H34O2	2213.42	2227	cis-Vaccenic Acid	Acid	506-17-2	55.05	9961.34	8281	11127.3	9256.25	12279.1	14510.1	7152.33	12103.1	13589.9	23893	19219.4	14786.2	16594.9	75847	6902.52	13078.5	23943.2	15702	20257.9	11188.8	21394.4	18509.4	12789.6	17079	C21944	--
S_TMSMW0604	282.084	C11H23I	1570.05	1534	1-Iodoundecane	Others	4282-44-4	79.3	52898	57461.2	54693.3	50836.8	46853.1	50747.7	47806.7	53973.7	51818.2	52336.9	49580	61023.9	51676.1	58532.1	50726.7	46823.5	48952.9	60229	45798.2	54012.3	55038.6	61725.4	62842.3	51612.9	--	--
S_TMSMW0762	281.272	C18H35NO	2364.73	2386	(Z)-9-Octadecenamide 1	Amine	301-02-0	76.64	296176	630015	700834	835273	341867	524102	1.1413e+06	1.82678e+06	689233	887699	828680	630977	923150	1.19397e+06	738673	892674	690942	1.03095e+06	1.19893e+06	455323	530432	1.02953e+06	511286	787993	C19670	--
S_TMSMW0763	281.272	C18H35NO	2412.36	2427	(Z)-9-Octadecenamide 2	Amine	301-02-0	90.36	1.9699e+06	5.92475e+06	6.3531e+06	5.32843e+06	2.12917e+06	4.74234e+06	5.05946e+06	3.3961e+06	3.59214e+06	4.00933e+06	3.21221e+06	3.51256e+06	3.76963e+06	5.07048e+06	2.96931e+06	2.93944e+06	3.84484e+06	3.52251e+06	2.92449e+06	2.22339e+06	3.27415e+06	3.22067e+06	2.56662e+06	3.93184e+06	C19670	--
S_TMSMW0859	272.162	C14H24O5	1539.16	1865	Succinic acid, 3-methylbut-2-yl tetrahydrofurfuryl ester	Lipid	1000390-71-4	50.56	7914.74	11720.3	8043.33	3073.01	9460.87	5684.9	4092.23	6157.38	5340.16	8143.31	9814.07	9513.48	9510.33	9046.4	10238.4	7793.71	11236.7	7205.29	7246.57	9801.57	6167.06	6748.99	9751.54	8469.87	--	--
S_TMSMW0075	270.256	C17H34O2	2140.11	2146	Heptadecanoic Acid	Acid	506-12-7	58.25	10571.6	11880.4	10038.7	14435.8	10436.5	19176.2	14340.6	15360.3	14779.6	17612.2	20191.3	14344.3	18178	21945	14071.1	17322.9	16582.7	22115.2	16982.6	16548	21302	14885.2	14622.1	17063.8	--	--
S_TMSMW0189	270.162	C18H22O2	1752.52	2072	2-(4'-Methoxyphenyl)-2-(3'-methyl-4'methoxyphenyl)propane	Others	1000283-53-6	67.51	88725.3	72996.6	108597	40927.7	59193.3	81438.1	89686.7	163208	106248	99816.7	122687	80825.1	387793	160613	86745.9	134207	149234	290981	54543.8	72678	60984.8	91609.5	102528	78474	--	--
S_TMSMW0708	268.313	C19H40	1694.57	1900	Nonadecane	Lipid	629-92-5	87.77	60399.6	60567.8	69530.7	59500.5	67670.1	69633.8	48140.4	68189.1	56602.6	61893.9	70856.9	70642	76623.5	81293.5	72335.9	61129.3	77295.1	79588.1	60428.7	67540.4	71140.2	70930.7	84149	63267.2	--	--
S_TMSMW0211	256.24	C16H32O2	2041.62	2050	n-Hexadecanoic Acid	Acid	57-10-3	98.51	3.29956e+06	3.63662e+06	3.63162e+06	3.14062e+06	3.31011e+06	3.96936e+06	3.31853e+06	3.45916e+06	3.59722e+06	3.8127e+06	3.88084e+06	4.08201e+06	3.66467e+06	4.22023e+06	4.40469e+06	3.83795e+06	4.58286e+06	4.52932e+06	5.35099e+06	4.60421e+06	5.13001e+06	4.64763e+06	4.99875e+06	4.10873e+06	C00249	ko00061,ko00062,ko00071,ko00073,ko01040,ko01100,ko01212
S_TMSMW0526	254.225	C16H30O2	2031.83	1995	9-Hexadecenoic Acid	Acid	2091-29-4	59.84	4881.82	5994.56	6003.6	3932.59	3794.52	3986.2	8048.41	6978.75	11525.1	9345.76	6582.53	9323.55	4288.13	4599.14	3493.89	3009.47	4530.76	4324.02	3492.4	5513.33	6013.69	5456.92	6702.26	2570.91	--	--
S_TMSMW0160	242.131	C16H18O2	1955.44	2068	2-(4'-Hydroxyphenyl)-2-(4'-methoxyphenyl)propane	Aromatics	16530-58-8	53.0	7410.68	7306.85	10096.4	9548.82	7170.5	12937	7735.26	7941.76	10216	9885.96	8147.1	8939.22	12652	14334.5	9167.75	12346.3	11720.2	16240.9	10492.8	15749.4	13534.7	8841.9	15940.9	10682.7	--	--
S_TMSMW0350	240.282	C17H36	1606.62	1700	Heptadecane	Lipid	629-78-7	86.39	179716	183351	175194	161936	178336	188775	171549	171459	186258	171894	195265	194589	182628	195666	197206	175008	213442	219273	179521	189076	193218	204164	211976	201882	--	--
S_TMSMW0843	230.15	C12H22O4	1488.7	1774	(1R,2S,5R)-2-isopropyl-5-methylcyclohexyl 2,2-dihydroxyacetate	Ester	111969-64-3	69.35	97055.5	112059	128821	126757	128480	132114	109960	109409	129536	137848	141396	154000	9024.93	156666	130992	133743	158989	183306	142543	158796	146787	185821	180259	175266	--	--
S_TMSMW0199	228.209	C14H28O2	1844.76	1850	Tetradecanoic Acid	Acid	544-63-8	86.77	23439.7	30879.3	25100.4	20182.2	23901.4	24665.6	25849.8	25142	26992	33088.8	30590.1	33346.5	23943.5	47354.2	27230.3	23242.1	26508.8	30581.1	28723.5	26882.3	31378.5	28207.9	33925	27097.4	C06424	ko00061,ko01100
S_TMSMW0365	226.266	C16H34	1599.7	1600	Hexadecane	Lipid	544-76-3	94.02	118102	146270	123592	123366	103063	136994	141910	107962	106674	112199	118609	137425	120620	138224	115782	104503	107550	132846	99207.1	105643	127701	126173	125616	121453	--	--
S_TMSMW0701	222.162	C14H22O2	1492.11	1775	4,6-di-tert-Butylresorcinol	Phenol	5374-06-1	60.08	11831.8	16722.5	16587.6	21344.6	17037.6	10893.3	16520.9	15925.6	13769.7	18133.3	21849.7	14835.4	9873.24	20321.8	16481.9	16386.8	19718.6	21397.7	21359.3	15673	7827.01	18661.3	19474.2	11306.8	--	--
S_TMSMW0808	222.053	C11H10O5	1960.3	1928	1,3-Benzodioxole-5-(4-keto-butyric acid)	Heterocyclic compound	41764-07-2	57.82	46741.6	38357.5	44738.8	43228.2	38052.5	56728.6	51179.3	57040.7	53114	53589	57239.7	48858.7	69872.2	66533.4	47148.1	42126.1	63053.2	77156	42913.5	63418.4	51634	41621.7	53148	58086.1	--	--
S_TMSMW0709	212.25	C15H32	1420.79	1459	4-methyl-Tetradecane	Others	25117-24-2	87.63	51709.4	49362.3	46827.4	45524.4	53850.3	44150.9	39980.8	44975.5	47436.6	46836.2	56573.1	62968.1	46912.5	52522.3	46601.7	55435.2	51159.7	50561.4	48664.5	50215.9	50246.2	52969.9	61774.4	56808.4	--	--
S_TMSMW0277	212.25	C15H32	1320.83	1320	2,7,10-trimethyl-Dodecane	Lipid	74645-98-0	92.55	218068	210110	209869	196877	213813	226078	183822	186935	201347	205128	229215	252278	174611	239546	230614	225461	235163	222547	220192	228813	215015	234797	244534	251121	--	--
S_TMSMW0856	212.25	C15H32	1563.64	1470	3-methyl-Tetradecane	Lipid	18435-22-8	81.13	55456	56630.8	56114.6	57592.7	58934.8	66419	55495.3	56327.5	62112.5	61556.5	62357.5	71173.7	58693.2	62421.6	61872	64410.9	65408.7	75187.8	64116.2	61596.1	68468.3	70036	72251.5	67394	--	--
S_TMSMW0237	208.095	C8H16O6	2324.17	2027	Ethyl .alpha.-d-glucopyranoside	Carbohydrate	19467-01-7	53.82	23654.8	25186.7	21971.3	25212.1	27578.4	29466.2	26593.9	34259.5	27091.5	24653.9	21679.8	25555.8	21104.8	34695.3	17830.2	24350.7	21683.3	24753.5	30867.4	26149.7	26124.7	28926.8	24897.1	30581.6	--	--
S_TMSMW0718	206.167	C14H22O	1507.92	1519	2,4-Di-tert-butylPhenol 1	Phenol	96-76-4	72.93	150868	135296	159062	154729	157070	156207	123241	105827	111150	126815	147150	134722	118078	138986	140914	161395	178447	183251	133240	142055	134940	148063	191474	140138	--	--
S_TMSMW0176	206.167	C14H22O	1536.45	1549	2,4-Di-tert-butylPhenol 2	Phenol	96-76-4	98.03	1.96795e+06	2.18646e+06	2.20458e+06	2.15878e+06	2.22728e+06	2.45499e+06	2.04527e+06	1.94043e+06	2.19407e+06	2.22191e+06	2.58088e+06	2.46222e+06	750031	2.51762e+06	2.40526e+06	2.51924e+06	2.55115e+06	2.74703e+06	2.2753e+06	2.44861e+06	2.21121e+06	2.64532e+06	2.83033e+06	2.40765e+06	--	--
S_TMSMW0621	203.131	C13H17NO	1463.96	1771	4-ethyl-N-methallyl-Benzamide	Others	1000340-34-6	67.95	36477.7	30419.1	37162.3	35368.9	26140.9	26899.9	28650.2	32225.1	30415.2	27936.2	42418.9	48062.3	27436.9	31036	30722.3	34730.5	34946.2	31263.9	26915.3	28997	32903.2	44787.6	40321.5	38633.5	--	--
S_TMSMW0355	198.235	C14H30	1399.8	1400	Tetradecane	Lipid	629-59-4	96.05	277181	297268	262824	271572	251692	281777	282900	241227	253228	251644	263853	319220	283475	281465	248214	258631	257500	282757	222961	250342	280786	286787	294389	274427	--	--
S_TMSMW0850	198.235	C14H30	1363.9	1285	2,3-Dimethyldodecane	Lipid	6117-98-2	89.61	75167.7	73746.7	69236.5	64550.5	73576.6	70038.4	67207.5	66205.4	65277.1	66284.5	81941.7	82774.8	63568.1	77939.2	67732.4	76508.2	77917.6	72024	73874.5	73969.5	68383.4	87950.2	79214.1	86168.2	--	--
S_TMSMW0530	198.235	C14H30	1274.52	1325	4,6-dimethyl-Dodecane	Lipid	61141-72-8	93.84	573570	590067	575586	574666	591897	654257	546644	527712	576369	554762	615727	665874	497469	644482	646383	611538	654044	722070	592847	615999	614167	700407	687513	650229	--	--
S_TMSMW0287	194.08	C7H14O6	1816.89	1815	D-Pinitol	Alcohol	10284-63-6	83.33	24364.4	23242.2	41684.8	23553	21778.9	29957.9	5688.32	2531.09	6958.64	46554.1	7604.51	9308.65	3036.12	3158.99	3027.83	2972.38	4854.42	3885.31	2941.17	2190.83	38147.1	6117.07	5456.92	3751.49	C03844	--
S_TMSMW0544	192.094	C15H12	1169.38	-	1,1'-(1,2-propadienylidene)bis-Benzene	Aromatics	14251-57-1	51.22	480465	513400	432142	464187	471961	516500	423064	385559	398911	369718	482556	486941	411269	432463	413612	394994	518648	450035	466387	503000	502786	540888	463643	526162	--	--
S_TMSMW0664	184.219	C13H28	1174.46	1196	4,6-dimethyl-Undecane	Lipid	17312-82-2	91.75	150377	138966	138205	139127	152777	158773	136250	138220	160834	141229	159333	169127	126462	149140	143730	153298	151612	168995	147211	151194	153828	173690	174406	169380	--	--
S_TMSMW0844	184.219	C13H28	1212.62	1210	2,6-dimethyl-Undecane	Lipid	17301-23-4	86.4	323393	333032	317669	324142	340581	358819	315024	313141	331888	334005	356245	421152	278943	344000	360303	363769	356592	416941	330058	348256	356533	389552	388055	395096	--	--
S_TMSMW0693	184.219	C13H28	1221.69	1185	4,8-dimethyl-Undecane	Lipid	17301-33-6	89.49	113041	109215	117326	114599	126687	127868	105711	94616.6	119883	118405	128733	140204	100279	117153	128268	125274	127697	133284	120221	126793	116793	144677	136435	132806	--	--
S_TMSMW0141	184.219	C13H28	1095.81	1255	5-methyl-Dodecane	Lipid	17453-93-9	55.84	21751.4	21266.2	20290.9	24187.2	22624.1	20969.6	20043.7	20858.9	22765.2	22065	26726.6	25118	19925.2	21758.2	22427.6	23128.5	21252.7	22575.5	21248.1	26094.2	27383.2	25925.6	28494.1	25888.3	--	--
S_TMSMW0152	184.219	C13H28	1349.65	1216	2,7-dimethyl-Undecane	Lipid	17301-24-5	76.96	21842.8	22516.4	20902	27798.6	25131	25906.7	26506.9	23516.2	25810.7	31151.5	33966.8	34691.7	24345.6	31205.5	27218.5	29308.3	26088.6	28843.2	25337.3	25015	23407.2	33540.8	27130.6	33578	--	--
S_TMSMW0613	184.219	C13H28	1410.67	1185	6-ethyl-2-methyl-Decane	Lipid	62108-21-8	87.88	266705	252343	256834	246222	275088	260906	251620	243747	262199	267780	320133	315358	249729	303555	288568	283464	307947	289742	257512	275003	279769	330205	330259	311313	--	--
S_TMSMW0162	184.219	C13H28	1246.03	1185	4,7-dimethyl-Undecane	Lipid	17301-32-5	91.52	72182.4	72554.6	73864.3	71044.7	75939.8	85821.5	67847.6	61849.7	80667.1	75582.5	83380.4	84856	63075.7	74896.7	86591.4	78688.6	83875.1	90469.9	79821.3	86609.5	77240.4	88020.8	87058.8	88464.2	--	--
S_TMSMW0488	183.09	C9H13NO3	1619.3	2007	Epinephrine	Amine	51-43-4	56.42	26400.2	46924.9	23247.4	23600.1	23510.3	31412.6	23560.5	39906	32280	28333	26971.9	30710.6	23778.5	51916.4	25879.4	15700.8	29771.1	32493.1	23334.2	34227.6	23253.5	40935.7	24442.4	18514.8	C00788	ko00350,ko01100
S_TMSMW0588	182.079	C6H14O6	1914.43	1920	Sorbitol 1	Carbohydrate	50-70-4	89.53	109944	105411	139008	131626	122315	122915	142525	137810	121834	170110	159871	283434	148039	155653	141245	140047	164312	142375	177065	152877	231610	176265	215921	159658	C00794	ko00051,ko00052,ko01100,ko02010
S_TMSMW0203	180.063	C6H12O6	1881.47	1879	D(+)-Talose	Carbohydrate	2595-98-4	96.93	832400	817938	1.33337e+06	1.22856e+06	1.15109e+06	944395	1.44831e+06	1.27784e+06	833444	1.53304e+06	1.09344e+06	1.25237e+06	216222	422825	143558	119526	366998	379781	483426	561267	1.07067e+06	1.01297e+06	847160	457346	--	--
S_TMSMW0204	180.063	C6H12O6	1901.51	1886	D-Allose 2	Carbohydrate	2595-97-3	87.25	120421	126345	187102	207809	181714	153870	220227	198190	135414	233907	189864	197542	38829.1	74782.9	31809.6	12222.6	67950.2	58942.6	90878	100101	183611	176209	145878	83353.8	C01487	ko00051,ko01100,ko02010
S_TMSMW0292	180.063	C6H12O6	2078.37	2129	Myo-Inositol 2	Alcohol	87-89-8	80.89	31722.3	24268.3	36721.5	26127.1	28802.8	16133.4	36411.1	36392.2	34066.6	41997.1	35646.3	36681.8	31324.7	44304.9	18651.3	15472.2	29881.9	21548.5	51957	51587.3	61893.6	11700	58302.8	27856.9	C00137	ko00052,ko00053,ko00562,ko01100,ko01110,ko01250,ko02010,ko04070
S_TMSMW0067	180.063	C6H12O6	1870.31	1865	D-Allose 1	Carbohydrate	2595-97-3	67.98	24783.9	18989.3	35933.5	31452.5	28130	21712.2	16696.7	21298.2	22286.6	25283.2	18256.7	25582.5	12986.4	12938.1	16099.1	9849.54	12330.1	14240.2	14508.1	21253.1	34669.7	24377.6	30603.3	18341.7	C01487	ko00051,ko01100,ko02010
S_TMSMW0785	180.063	C6H12O6	1865.13	1869	Fructose 1	Carbohydrate	57-48-7	95.74	301360	218070	324830	320590	358048	286316	475445	375288	230254	482082	336499	369548	97982.5	212311	55382.6	38153.7	168863	194348	219982	257947	448332	380546	415867	187363	C00095	ko00051,ko00052,ko00500,ko01100,ko01110,ko02010
S_TMSMW0201	180.063	C6H12O6	1855.77	1875	Fructose 2	Carbohydrate	57-48-7	95.48	395860	400469	522017	479234	525205	414976	706063	546050	319630	720425	507454	579313	147390	321567	89245.4	58371.6	260733	313287	356429	405809	710695	583191	682577	309726	C00095	ko00051,ko00052,ko00500,ko01100,ko01110,ko02010
S_TMSMW0030	170.203	C12H26	1200.46	1200	Dodecane	Lipid	112-40-3	97.04	379000	405072	378804	396101	417283	479398	403882	393284	419215	378716	393402	486116	371775	391302	409939	402820	389226	504113	378471	409507	417109	431440	423274	470676	C08374	--
S_TMSMW0418	170.203	C12H26	1051.62	1160	4-methyl-Undecane	Lipid	2980-69-0	72.21	39017.5	36397	37986.2	36914.9	39566.6	33098.8	35737.3	30907.3	36390.2	34773.4	37854.6	38851	36874.8	39968.4	34835.2	40952.8	39724.3	36422.6	36758.5	39735.2	39753.2	40095.7	41183.2	40826	--	--
S_TMSMW0448	170.203	C12H26	1240.46	1126	2,9-dimethyl-Decane	Lipid	1002-17-1	93.67	100885	107345	106380	100360	111333	134059	100837	103067	114172	110346	108105	133472	91966.1	109714	121296	119102	120986	108312	111762	117288	105095	123670	115407	131812	--	--
S_TMSMW0443	170.203	C12H26	1164.89	1164	2-methyl-Undecane	Lipid	7045-71-8	89.78	90432.3	79564.2	78555.2	77035.9	94085.8	94617.3	83607.8	76636.7	87490.4	86403.7	93243.8	102686	67299.4	86703.6	80508	88102.9	85184.6	92689.4	92599.7	95536.1	90413.3	104097	97868	96603.9	--	--
S_TMSMW0602	170.058	C8H10O4	1619.12	1852	dl-3,4-Dihydroxyphenylglycol	Alcohol	28822-73-3	58.29	27585.1	46924.9	25456.9	23600.1	23510.3	31412.6	23560.5	39906	32280	28333	26852.3	30710.6	17718.8	51916.4	25879.4	15700.8	29771.1	32493.1	23334.2	34227.6	23253.5	40935.7	24442.4	18520.9	--	--
S_TMSMW0456	164.068	C6H12O5	1703.11	1706	Rhamnose	Carbohydrate	3615-41-6	79.88	153538	172443	181781	197154	164710	195295	177551	179352	193449	176792	197087	205351	112112	111058	118252	97014.9	119007	120484	92337.6	108022	109360	116494	128972	111595	--	--
S_TMSMW0165	162.126	C8H18O3	1332.76	1252	2-(2-butoxyethoxy)-Ethanol	Alcohol	112-34-5	89.73	106644	92772.9	62075.4	90143.6	49281.3	49263.9	56764.4	73769.6	60576.5	72987.6	157642	88562.1	83093.3	108004	52571.9	98939	95155.4	104338	58835.9	92724.5	103235	60472	97163	60689.1	--	--
S_TMSMW0283	162.053	C6H10O5	1693.08	1691	1,6-anhydro-.beta.-D-Glucopyranose	Carbohydrate	498-07-7	58.78	29608.5	29512.3	30205.4	26061.5	24563.3	29893.7	28563.5	30180.3	27891.8	33464.4	34636.5	32534.7	37299	43451.7	43267.5	49921.8	47096.7	41590.1	49530.6	56003.6	59092.1	59604.2	52136.6	57178.8	--	--
S_TMSMW0167	158.131	C9H18O2	1356.26	1355	Nonanoic Acid	Acid	112-05-0	78.33	30720.9	42558.7	25050.2	31491.1	28005.2	28630	26850.1	38652.4	34171.3	38127.3	45911.7	52369.1	30172.3	41608.1	33126.1	30070.7	35805.3	44492	34421.7	36415	32304.9	45749.3	35651.1	47758.5	C01601	--
S_TMSMW0679	156.188	C11H24	1102.26	1046	4,5-dimethyl-Nonane	Lipid	17302-23-7	95.15	234400	229945	207552	212952	227818	239870	198358	197811	225841	217157	247443	255552	194517	218719	211973	233105	228650	238986	222598	234746	233016	256722	260370	263617	--	--
S_TMSMW0669	156.188	C11H24	1016.47	1021	2,5-dimethyl-Nonane	Lipid	17302-27-1	82.67	196525	194779	181109	193778	194468	198549	184541	187886	202251	199994	203061	214199	182428	194574	196037	202544	196843	204397	201022	209573	210042	219428	228784	222021	--	--
S_TMSMW0504	156.188	C11H24	1115.51	966	2,6,6-trimethyl-Octane	Lipid	54166-32-4	78.64	31798.8	28296.8	23914.5	31318.8	33213.7	35338.1	30070.1	25987.6	31331.1	29220.9	38319.2	34837.4	28278.8	30241	31114.4	35886.9	26040.1	34581.6	32132.3	29316.3	40030.7	33946.2	38778.6	42524.8	--	--
S_TMSMW0018	156.188	C11H24	1025.1	1060	4-methyl-Decane	Lipid	2847-72-5	96.01	370476	362004	345146	347120	350756	359821	342773	314953	372614	353524	383357	397888	330620	345415	353760	366766	361235	383824	377723	382361	393971	414236	430769	400533	--	--
S_TMSMW0182	156.188	C11H24	981.16	959	2,4,6-trimethyl-Octane	Lipid	62016-37-9	78.4	202296	185939	176917	197700	198984	208597	172365	168249	184000	175892	194333	190005	196847	192533	174334	189954	203555	211228	195258	202508	223117	220063	217936	219128	--	--
S_TMSMW0132	153.079	C8H11NO2	2450.79	2063	DopAmine	Amine	51-61-6	52.66	46121.5	55398.2	60141.2	55465.6	44943.2	57945.2	47460.3	55852.7	55440.4	44785.8	57616.2	50352	55898.3	55839.1	53668.5	48691.9	61876.6	42682.4	61294.5	58883.4	48998.2	48559.3	41448	44410.6	C03758	ko00350,ko00950,ko00965,ko01100,ko01110
S_TMSMW0721	151.997	C4H8O2S2	1589.43	1493	trans-O-Dithiane-4,5-diol	Heterocyclic compound	14193-38-5	75.75	14875.2	12734.9	13526.8	18370.5	14737.4	10574	10984.8	14041.6	14322.2	9515.3	9506.21	37288.2	25021.6	19562.5	23485.2	23362	25691.1	28019	20580.7	18379.8	17356.6	18262.1	21432.2	22771.4	--	--
S_TMSMW0626	151.1	C9H13NO	1279.03	1555	(.+/-.)-Norephedrine	Amine	14838-15-4	55.87	11038.8	10826.2	6790.93	8355.49	9256.58	15082.7	12730.2	5171.88	9218.94	6271.48	6154.65	11653.4	9635.32	11841.6	11250.2	12417.6	12475.7	14040.7	7031.5	12497.7	8983.57	10359.9	11004	10275.7	--	--
S_TMSMW0056	150.053	C5H10O5	1640.79	1953	d-Arabinose 2	Carbohydrate	10323-20-3	82.22	64035	61528.8	67834.8	66018.6	61641.2	70511.5	76258.1	75914.2	76707.6	63276.5	72082.7	78806.9	43255.9	41891.1	43738	34604.2	48626.5	58494.8	41024.3	41540.8	46608.8	45252.9	58540.1	43991.2	--	--
S_TMSMW0857	150.05	C5H10O5	1688.44	1682	(3S,4R)-3,4,5-trihydroxypentanoic acid	Carbohydrate	7284-15-3	59.95	55594.5	54433.8	53363.7	59428.5	56365.2	57604.7	48175.6	46240.3	50104.6	50980.8	57578.3	59831.4	54433.8	54305.8	41823.2	50516.7	57594.6	57402.5	47344.8	47990.3	51886.2	51248.6	52460.3	49762.4	--	--
S_TMSMW0229	150.05	C5H10O5	1397.43	1624	D-(-)-Ribofuranose 1	Carbohydrate	613-83-2	53.83	21245.9	16068.5	21485.9	9807.82	23107.7	17034.7	16808.7	22180.7	17617.8	24414.8	20820.1	30759.9	16076.5	11171.5	12065.7	13854.4	12568.4	12377.6	10584.4	9622.22	11199.9	15381.3	12715.3	8099.01	C00121	ko00030,ko01100,ko02010
S_TMSMW0114	142.043	C7H7FO2	1052.35	1108	4-Fluoro-2-methoxyPhenol	Phenol	450-93-1	71.74	166939	161582	148421	152919	156090	157957	150915	134082	151665	140206	176916	166878	154768	158756	164232	173632	168326	164948	161445	160765	174389	173347	183934	170700	--	--
S_TMSMW0737	141.065	C4H7N5O	1330.62	-	N-(2-Methyl-2H-tetrazol-5-yl)-acetamide	Heterocyclic compound	6154-06-9	60.56	70998.5	77583.2	73261	76186.5	70030.1	75151.4	68408.9	66638.8	67578.1	72147.5	83029.3	89802.1	67913.2	76839.3	78948.1	78014.5	88384	85650.6	82665.7	71965.7	68618.8	89581.1	85096.1	89998.5	--	--
S_TMSMW0564	137.084	C8H11NO	1709.98	1881	(R)-(-)-2-Phenylglycinol	Alcohol	56613-80-0	63.1	404751	440506	455632	449642	443542	449974	401035	395743	378354	421140	445498	449064	466113	436559	441791	436659	440467	485776	413377	411065	424699	437710	506733	390243	--	--
S_TMSMW0725	136.074	C5H12O4	1633.69	1462	1-Deoxy-d-arabitol	Carbohydrate	13942-77-3	65.04	15675.9	14382.6	13494.9	19585.2	19343.2	17840.2	17768.8	11681.6	17966.2	17047.1	16043.1	10946.3	11599.1	12997.8	11866.3	7116.21	9228.05	12628.2	15134.5	15835.4	19767.6	21274	23095.7	20803.1	--	--
S_TMSMW0354	134.094	C6H14O3	1382.7	1384	2-ethyl-2-(hydroxymethyl)-1,3-Propanediol	Alcohol	77-99-6	78.38	23300.9	27557.6	22274.9	20673.6	23000.7	25976.8	27433.6	26143.5	26301.8	15798.4	30048.3	26469.4	28507.4	14116.6	19833.4	14430.2	19437.8	23715.7	13065.8	22178.1	21145.2	24426.7	19161.7	19774.6	--	--
S_TMSMW0140	130.136	C8H18O	1101.38	1036	2-ethyl-1-Hexanol	Alcohol	104-76-7	78.8	39517.9	35219.9	32922.8	34616	37737.3	40485.5	36048.1	37867.3	35203.4	38698.1	41366.7	40433.9	36664.4	27748.2	37063.2	40291.2	43462.8	37211.1	29319.4	34258.5	41223.8	42072.1	41909.8	40724.1	--	--
S_TMSMW0670	128.157	C9H20	1004.35	863	4-methyl-Octane	Lipid	2216-34-4	89.66	74970.5	75233.5	70933.4	84995.7	85693.1	95772.3	71399.9	68523.6	79108	74575.6	78037.6	86832.3	68757	75949.6	70943.9	75191.9	73833.7	86718.8	72153.4	79720.9	89397.9	86468.4	86468	99382.6	--	--
S_TMSMW0841	128.157	C9H20	1021.43	858	4-ethyl-Heptane	Lipid	2216-32-2	86.8	186023	191111	182361	181033	186217	175113	170403	159604	186912	180019	199098	199919	173300	186149	179567	193235	184339	197457	191286	193646	202276	209391	215806	202293	--	--
S_TMSMW0714	127.117	C6H14BNO	1462.4	-	2-butyl-1,3,2-Oxazaborolane	Heterocyclic compound	31748-10-4	62.96	163640	137137	144999	150655	148890	147697	150001	145069	160085	154261	180861	182478	149250	182871	166997	165979	161422	195890	147636	173498	162865	187953	199389	191554	--	--
S_TMSMW0777	119.037	C7H5NO	1726.94	1558	4-hydroxy-Benzonitrile	Aromatics	767-00-0	64.72	897089	1.28106e+06	831567	906296	1.02056e+06	949360	565054	606494	560688	637866	743324	689732	1.18221e+06	1.26193e+06	1.17307e+06	1.10709e+06	1.13405e+06	1.15353e+06	937544	963498	956919	1.1012e+06	980464	710555	--	--
S_TMSMW0137	116.084	C6H12O2	1072.48	1074	Hexanoic Acid 1	Acid	142-62-1	68.04	10987.9	12268.1	11067.1	15604.3	11090.3	11510.9	9606.57	14024	14087.6	13085.6	20821.3	11574.7	11095.7	11739.2	8377.69	11741.7	14485	14619.4	12420.2	14130.7	14310.4	14818.5	15233.1	11798.9	--	--
S_TMSMW0011	115.038	C3H5N3O2	1011.02	1039	4-Methylurazole	Others	16312-79-1	68.05	66107	74295.4	60804.5	74865.4	73287.3	71253.4	74898.4	71094.5	69002	64070.2	77945	72439.3	83241.1	75876.6	74070	70546.6	60154.5	65114.1	74473.3	71377	80518	81083.1	71557	72534.6	--	--
S_TMSMW0760	114.08	C5H10N2O	1452.96	1572	2-amino-N-cyclopropylacetamide	Amine	120436-02-4	82.82	1.36735e+06	1.31959e+06	1.41601e+06	1.41857e+06	1.24031e+06	1.26969e+06	925633	1.01649e+06	1.09586e+06	1.07011e+06	1.10286e+06	1.20271e+06	1.24969e+06	1.30361e+06	1.22492e+06	1.13718e+06	1.3626e+06	1.1539e+06	1.02794e+06	1.21982e+06	1.10895e+06	1.32094e+06	996185	976616	--	--
S_TMSMW0012	113.084	C6H11NO	969.62	889	1-acetyl-2-methyl-Azetidine	Others	50837-77-9	86.73	7.30218e+06	7.23544e+06	7.0287e+06	7.22061e+06	7.26282e+06	7.27822e+06	6.56265e+06	6.00659e+06	6.70576e+06	6.17663e+06	7.45633e+06	7.23658e+06	7.2369e+06	7.2203e+06	7.08595e+06	7.25402e+06	7.265e+06	7.10081e+06	7.24583e+06	7.53025e+06	7.75019e+06	7.53076e+06	7.51916e+06	7.50016e+06	--	--
S_TMSMW0028	110.013	C3H7ClO2	1181.02	1049	3-chloro-1,2-Propanediol	Alcohol	96-24-2	65.39	159088	135625	137116	127386	161404	155262	159937	138668	148375	134469	134897	151287	144580	121416	143750	141197	135589	169793	135790	129877	156205	151226	138099	137995	C18676	--
S_TMSMW0265	108.058	C7H8O	1154.03	1291	Benzyl Alcohol	Alcohol	100-51-6	84.12	45076.1	93445.2	52832.1	94234.5	65452.5	59992.7	56607.7	73576.9	68254.2	49472.5	40771.9	71444.2	60599.7	91180.3	64402.3	95322.7	90989.4	58647.9	59243.8	89042.5	45217.8	58918	63337.8	65214	C00556	ko01100
S_TMSMW0431	106.063	C4H10O3	1236.14	1233	2,2'-oxybis-Ethanol	Alcohol	111-46-6	87.19	64017.7	68045	58982	69748.5	75684.3	66374.6	63262.3	63995.8	66353.5	60884.6	82981.6	73418.9	67981.2	64430.6	67534.9	63350.4	58748.9	70362.2	65866	71321	75327.9	66218.3	64711.3	65685.6	--	--
S_TMSMW0151	104.011	C3H4O4	1196	1216	Propanedioic Acid 2	Acid	141-82-2	97.39	5.83143e+06	6.05314e+06	4.38243e+06	5.98162e+06	4.48482e+06	6.95973e+06	5.54078e+06	5.33109e+06	5.43073e+06	4.99403e+06	5.40731e+06	6.1758e+06	5.10379e+06	5.62111e+06	5.02367e+06	5.36046e+06	5.2953e+06	5.74951e+06	5.04832e+06	4.73043e+06	5.56057e+06	5.03005e+06	4.69757e+06	7.02988e+06	C00383	ko00061,ko00240,ko00410,ko01100,ko01212
S_TMSMW0710	102.116	C5H14N2	1425.13	1391	1,5-PentanediAmine	Amine	462-94-2	78.39	827497	906899	843850	809788	777219	774768	531128	586114	626827	592609	644443	741947	711625	828049	666943	703218	819073	647079	593177	761981	634846	709007	494883	522271	C01672	ko00310,ko00470,ko00480,ko00960,ko01100,ko01110
S_TMSMW0401	101.084	C5H11NO	955.96	921	N,N-diethyl-Formamide	Amine	617-84-5	88.38	1.43725e+06	1.57318e+06	1.45096e+06	1.396e+06	1.43459e+06	1.45946e+06	1.34125e+06	1.23379e+06	1.30296e+06	1.28235e+06	1.44765e+06	1.60414e+06	1.61922e+06	1.48354e+06	1.39688e+06	1.62286e+06	1.62985e+06	1.42866e+06	1.37975e+06	1.69863e+06	1.69757e+06	1.48108e+06	1.49254e+06	1.44371e+06	--	--
S_TMSMW0415	95.037	C5H5NO	1039.49	1150	4-Pyridinol	Heterocyclic compound	626-64-2	56.54	77079.9	67391.2	77370.4	83324.8	72126.2	78227.9	85285.7	74096.2	95250.7	93062.2	82924	92310.2	79017.7	82099.9	80624.1	73134.9	72211.4	72339.5	77407.5	85037.3	70176.7	87816.6	75622.9	76465.8	--	--
S_TMSMW0161	92.047	C3H8O3	1262.72	1289	Glycerin	Alcohol	56-81-5	97.95	2.5745e+06	2.55238e+06	2.50305e+06	2.7078e+06	2.55943e+06	2.4641e+06	2.65094e+06	2.56374e+06	2.67622e+06	2.52852e+06	2.8437e+06	2.76973e+06	2.55416e+06	2.35198e+06	2.47467e+06	2.26151e+06	2.3659e+06	2.69553e+06	2.06149e+06	2.53664e+06	2.71985e+06	2.59257e+06	2.34549e+06	2.41386e+06	C00116	ko00040,ko00052,ko00561,ko01100,ko02010
S_TMSMW0262	90.068	C4H10O2	1077.71	923	1,3-Butanediol	Alcohol	107-88-0	63.69	21446.7	20100.1	21439.8	20099.1	20211.8	18542.3	17533.6	20352.4	17649.9	23826	24513.5	18888.9	16677.8	23225.1	16229.5	14779.4	18948.3	17130.8	16040.2	15674.1	12002.6	21454	26544.4	20504.6	C20335	--
S_TMSMW0134	90.032	C3H6O3	1055.85	1066	Lactic Acid	Acid	50-21-5	91.38	432020	436612	370587	414307	353682	368326	375216	390603	435496	396409	459629	441178	471990	427058	388826	425737	416933	423053	395774	456179	428784	450905	439547	409276	C01432	--
S_TMSMW0014	87.068	C4H9NO	985.88	883	N,N-Dimethylacetamide	Amine	127-19-5	74.93	176759	180676	155215	176571	159369	157099	170086	150801	165823	131819	176737	170160	173722	162640	170854	173740	180776	171385	173052	179768	178506	179037	191886	188488	C20339	--
S_TMSMW0179	85.039	CH3N5	2046.17	-	5H-Tetrazol-5-amine	Others	1000273-02-0	72.57	31503.3	26751.5	33726.8	24055.6	26944.3	39961	33259.3	31763.1	35719.4	43635.3	39560.3	43127.9	35971.4	40661.1	35596	37536.2	31397.3	44635.8	34505.7	30398.8	52043.6	40573.8	32846.2	37012.6	--	--
S_TMSMW0532	84.989	F2H2NP	1209.58	-	Phosphoramidous difluoride	Others	25757-74-8	64.08	76733.5	83396.4	78304.2	82513.7	84160.5	88996.9	77005.6	81050.1	94221.2	93398.8	94712.4	108831	71637.4	88228.6	97319.2	91454.8	89857.1	99151.3	83317.4	89179.5	93699.5	87823.6	103412	98771.6	--	--
S_TMSMW0124	76.052	C3H8O2	998.48	1007	Propylene Glycol	Alcohol	57-55-6	69.06	88782	74727.8	118822	85690.8	100523	108609	123835	109950	129538	112051	145951	130315	66140.1	59592.2	61401.5	56172.4	57989.8	82319.6	73932	93526.2	128985	141849	94021.8	94821.1	C00583	ko00640,ko01100
S_TMSMW0144	76.027	CH4N2O2	1134.83	1265	Hydroxyurea	Nitrogen compounds	127-07-1	82.15	1.83169e+07	1.87524e+07	1.62639e+07	1.78574e+07	1.78365e+07	1.77656e+07	1.95219e+07	1.66551e+07	1.82662e+07	1.76817e+07	2.11007e+07	1.96342e+07	1.96038e+07	1.92446e+07	1.86748e+07	1.92823e+07	2.02525e+07	1.94846e+07	2.12597e+07	2.13055e+07	2.31261e+07	2.31462e+07	2.46134e+07	2.44296e+07	C07044	ko01100,ko01110
S_TMSMW0123	62.018	BH3O3	981.57	993	Boric Acid	Acid	10043-35-3	93.71	1.32773e+06	1.65762e+06	1.32821e+06	1.25226e+06	1.4204e+06	1.18673e+06	1.32274e+06	1.07486e+06	950377	1.03393e+06	1.54711e+06	1.44864e+06	1.12888e+06	1.55269e+06	1.49493e+06	1.46318e+06	1.60413e+06	1.29292e+06	1.29533e+06	1.22865e+06	1.50893e+06	1.59831e+06	1.56881e+06	1.56106e+06	C12486	--
S_TMSMW0112	62	CH2O3	1124.91	993	carbonic Acid 1	Acid	463-79-6	70.41	41329.3	44686.3	34045.3	39726.6	34884.1	37546	35189.5	37243.7	41675.2	38748	54778.9	47364.9	39026.1	27076.5	34939.2	37131.6	43499.5	40857.3	44190	42659	44970.8	46573.9	40790.8	42264.7	C01353	--
S_TMSMW0261	61.02	CH3NO2	1061.51	1140	carbamic Acid 2	Acid	463-77-4	83.14	76574.9	81826.9	77173.7	81842.4	79193.8	84064.8	89373.5	78522.6	79035.3	76863.4	95845.1	76114.5	92062.9	64558.2	63693.7	80259	81952	77958.1	75397	70845.4	87269	99214.8	89628.4	90785.7	C01563	ko00240,ko00910,ko01100
S_TMSMW0013	42.02	CH2N2	961.59	964	Methanediimine	Amine	151-51-9	63.29	108942	105380	102763	113465	103273	112822	92058	79076.1	91430.1	88182.2	111132	104455	110379	101859	105647	114091	95071	102684	106188	115338	115753	103912	116232	116028	--	--
