# Supplementary material for: Sorghum-peanut intercropping under salt stress mediates rhizosphere microbial community shaping in sorghum by affecting soil sugar metabolism pathways
Source: Front Microbiol. 2025 May 1;16:1589415. doi: 10.3389/fmicb.2025.1589415 (PMC12078205; doi:10.3389/fmicb.2025.1589415)
Supplement: Supplementary file 3 [file Table_3.xlsx]

## Sheet: NIS_vs_SIS_KEGG
Supplementary Table S3：KEGG enrichment analysis comparison(NIS vs SIS,NSS vs SIS,NSS vs SSS,SSS VS SIS)
(A) NIS vs SIS
#KEGG_n	7	KEGG_N	22
#Pathway	ko_ID	Unique compound	compound	Uni_all	compound_all	DEMs	cpd_ID	P_value
Galactose metabolism	ko00052	3	6	7	22	S_TMSMW0230;S_TMSMW0785;S_TMSMW0201	C00089+C00095+C00095	0.267004
Starch and sucrose metabolism	ko00500	3	3	7	22	S_TMSMW0230;S_TMSMW0785;S_TMSMW0201	C00089+C00095+C00095	0.0227273
Metabolic pathways	ko01100	7	22	7	22	S_TMSMW0230;S_TMSMW0785;S_TMSMW0124;S_TMSMW0229;S_TMSMW0204;S_TMSMW0067;S_TMSMW0201	C00089+C00095+C00583+C00121+C01487+C01487+C00095	1
Biosynthesis of secondary metabolites	ko01110	3	9	7	22	S_TMSMW0785;S_TMSMW0230;S_TMSMW0201	C00095+C00089+C00095	0.627709
ABC transporters	ko02010	6	9	7	22	S_TMSMW0230;S_TMSMW0785;S_TMSMW0229;S_TMSMW0204;S_TMSMW0067;S_TMSMW0201	C00089+C00095+C00121+C01487+C01487+C00095	0.00661413
Fructose and mannose metabolism	ko00051	4	5	7	22	S_TMSMW0067;S_TMSMW0201;S_TMSMW0204;S_TMSMW0785	C01487+C00095+C01487+C00095	0.0207337
Pentose phosphate pathway	ko00030	1	1	7	22	S_TMSMW0229	C00121	0.318182
Propanoate metabolism	ko00640	1	1	7	22	S_TMSMW0124	C00583	0.318182
(B) NSS vs NIS
#KEGG_n	4	KEGG_N	22
#Pathway	ko_ID	Unique compound	compound	Uni_all	compound_all	DEMs	cpd_ID	P_value
Fructose and mannose metabolism	ko00051	1	5	4	22	S_TMSMW0588	C00794	0.674641
Galactose metabolism	ko00052	2	6	4	22	S_TMSMW0292;S_TMSMW0588	C00137+C00794	0.291866
Metabolic pathways	ko01100	4	22	4	22	S_TMSMW0124;S_TMSMW0588;S_TMSMW0710;S_TMSMW0292	C00583+C00794+C01672+C00137	1
ABC transporters	ko02010	2	9	4	22	S_TMSMW0588;S_TMSMW0292	C00794+C00137	0.550376
Ascorbate and aldarate metabolism	ko00053	1	1	4	22	S_TMSMW0292	C00137	0.181818
Inositol phosphate metabolism	ko00562	1	1	4	22	S_TMSMW0292	C00137	0.181818
Biosynthesis of secondary metabolites	ko01110	2	9	4	22	S_TMSMW0710;S_TMSMW0292	C01672+C00137	0.550376
Biosynthesis of nucleotide sugars	ko01250	1	1	4	22	S_TMSMW0292	C00137	0.181818
Phosphatidylinositol signaling system	ko04070	1	1	4	22	S_TMSMW0292	C00137	0.181818
Lysine degradation	ko00310	1	1	4	22	S_TMSMW0710	C01672	0.181818
D-Amino acid metabolism	ko00470	1	1	4	22	S_TMSMW0710	C01672	0.181818
Glutathione metabolism	ko00480	1	1	4	22	S_TMSMW0710	C01672	0.181818
Tropane, piperidine and pyridine alkaloid biosynthesis	ko00960	1	1	4	22	S_TMSMW0710	C01672	0.181818
Propanoate metabolism	ko00640	1	1	4	22	S_TMSMW0124	C00583	0.181818
(C) NSS vs SSS
#KEGG_n	4	KEGG_N	22
#Pathway	ko_ID	Unique compound	compound	Uni_all	compound_all	DEMs	cpd_ID	P_value
Steroid biosynthesis	ko00100	1	2	4	22	S_TMSMW0490	C05442	0.337662
Metabolic pathways	ko01100	4	22	4	22	S_TMSMW0229;S_TMSMW0490;S_TMSMW0204;S_TMSMW0211	C00121+C05442+C01487+C00249	1
Biosynthesis of secondary metabolites	ko01110	1	9	4	22	S_TMSMW0490	C05442	0.902256
Fatty acid biosynthesis	ko00061	1	4	4	22	S_TMSMW0211	C00249	0.581681
Fatty acid elongation	ko00062	1	1	4	22	S_TMSMW0211	C00249	0.181818
Fatty acid degradation	ko00071	1	1	4	22	S_TMSMW0211	C00249	0.181818
Cutin, suberine and wax biosynthesis	ko00073	1	1	4	22	S_TMSMW0211	C00249	0.181818
Biosynthesis of unsaturated fatty acids	ko01040	1	2	4	22	S_TMSMW0211	C00249	0.337662
Fatty acid metabolism	ko01212	1	2	4	22	S_TMSMW0211	C00249	0.337662
Fructose and mannose metabolism	ko00051	1	5	4	22	S_TMSMW0204	C01487	0.674641
ABC transporters	ko02010	2	9	4	22	S_TMSMW0204;S_TMSMW0229	C01487+C00121	0.550376
Pentose phosphate pathway	ko00030	1	1	4	22	S_TMSMW0229	C00121	0.181818
(D) SSS vs SIS
#KEGG_n	6	KEGG_N	22
#Pathway	ko_ID	Unique compound	compound	Uni_all	compound_all	DEMs	cpd_ID	P_value
Galactose metabolism	ko00052	3	6	6	22	S_TMSMW0201;S_TMSMW0785;S_TMSMW0230	C00095+C00095+C00089	0.175532
Starch and sucrose metabolism	ko00500	3	3	6	22	S_TMSMW0785;S_TMSMW0201;S_TMSMW0230	C00095+C00095+C00089	0.012987
Metabolic pathways	ko01100	6	22	6	22	S_TMSMW0204;S_TMSMW0785;S_TMSMW0067;S_TMSMW0124;S_TMSMW0201;S_TMSMW0230	C01487+C00095+C01487+C00583+C00095+C00089	1
Biosynthesis of secondary metabolites	ko01110	3	9	6	22	S_TMSMW0230;S_TMSMW0201;S_TMSMW0785	C00089+C00095+C00095	0.47678
ABC transporters	ko02010	5	9	6	22	S_TMSMW0204;S_TMSMW0785;S_TMSMW0201;S_TMSMW0230;S_TMSMW0067	C01487+C00095+C00095+C00089+C01487	0.0230791
Fructose and mannose metabolism	ko00051	4	5	6	22	S_TMSMW0201;S_TMSMW0785;S_TMSMW0204;S_TMSMW0067	C00095+C00095+C01487+C01487	0.00934154
Propanoate metabolism	ko00640	1	1	6	22	S_TMSMW0124	C00583	0.272727
注：
KEGG_n: The number of metabolites that differed significantly and were annotated by KEGG
KEGG_N: Number of metabolites annotated by KEGG among all measured metabolites
#Pathway: Pathway name
ko_ID: Pathway's ko ID in the KEGG database
Unique compound: Number of differentially significant metabolites annotated in the pathway
compound: Number of detected metabolites annotated by pathway
Uni_all: The number of metabolites that differed significantly and were annotated by KEGG
compound_all: Number of metabolites annotated by KEGG among all measured metabolites
DEMs: Differentially expressed metabolites enriched in the pathway
cpd_ID: ID number of the substance in the KEGG database
P_value: Significance test P_value
